# Supplementary material for: Characterization of the rat cerebrospinal fluid proteome following acute cerebral ischemia using an aptamer-based proteomic technology
Source: Sci Rep. 2018 May 21;8:7899. doi: 10.1038/s41598-018-26237-3 (PMC5962600; doi:10.1038/s41598-018-26237-3)
Supplement: Supplementary file 2 — Supplementary table S1 [file 41598_2018_26237_MOESM2_ESM.xlsx]

## Sheet: Supplementary table S1
	Up-regulated proteins in CSF after MCAO			Up-regulated proteins in CSF after sham-surgery
	Protein name	FDR adjusted p-value		Protein name	FDR adjusted p-value
	A2M	0.00286798		ACP5	0.947715
	ABL1	0.0318336		AGRP	0.613644
	ACAN	0.00859272		ANGPT1	0.67006
	ACE2	0.00859272		ANP32B	0.178527
	ACP1	0.0111481		APOA1	0.845043
	ACP5	0.0142384		BMP6	0.848067
	ACVR1B	0.00521278		CCDC80	0.878385
	ACVRL1	0.00859272		CCL19	0.689485
	ADAM12	0.00859272		CCL7	0.563295
	ADAMTS1	0.00859272		CD109	0.563295
	ADAMTS13	0.000423021		CFH	0.8986
	ADAMTS15	0.00859272		CHRDL1	0.787485
	ADAMTS4	0.0158525		CHST15	0.878558
	ADAMTS5	0.00859272		COL18A1	0.56555
	ADGRG5	0.00859272		CPB2	0.867852
	ADIPOQ	0.00859272		CXCL12	0.751209
	ADSL	0.00859272		CYCS	0.57797
	AGER	0.00687522		DKK4	0.691229
	AGR2	0.00859272		EPHA10	0.857068
	AGT	0.0158525		F5	0.869494
	AHSG	0.00189297		FAM107B	0.827283
	AIF1	0.00859272		FRZB	0.70724
	AIP	0.00859272		GCG	0.66102
	AKR1A1	0.00859272		GFRA2	0.799754
	AKR7A2	0.00939424		HDGFRP2	0.691278
	AKT1AKT2AKT3	0.00592112		IGFBP1	0.900087
	ALCAM	0.0318336		IGFBP2	0.873473
	AMH	0.0111722		IGFBP5	0.778052
	AMICA1	0.00220397		IGHEIGK.IGL.	0.921194
	ANGPTL4	0.00859272		NBL1	0.940286
	ANP32B	0.00859272		NGF	0.728158
	ANXA2	0.0302676		NID1	0.887419
	APCS	0.0053641		NID2	0.691423
	APOA1	0.00859272		P4HB	0.770279
	APOB	0.00859272		POMC	0.0750588
	APOD	0.0318336		POMC_A	0.801706
	APOE	0.00859272		PTGS2	0.684338
	APOE_A	0.0158525		PTHLH	0.74516
	APOE_B	0.038123		PTN	0.838333
	APP	0.0320924		RARRES2	0.582463
	AREG	0.00859272		RET	0.834532
	ARG1	0.0086157		SERPINC1	0.848221
	ARPP19	0.025198		SNRPF	0.773527
	ARSA	0.00859272		SPON1	0.574886
	ARSB	0.00859272		TBP	0.723125
	ARTN	0.00859272		TGFBR3	0.680165
	ASAH2	0.00859272		TNNI2	0.880908
	ASGR1	0.00859272
	ATP5B	0.0158525
	AURKB	0.00859272
	AZU1	0.00859272
	BCAM	0.00859272
	BCAN	0.00859272
	BCAR3	0.00859272
	BCL2	0.00859272
	BCL2A1	0.00562876
	BCL2L1	0.00859272
	BDNF	0.0118147
	BIRC3	0.00200336
	BIRC5	0.00859272
	BIRC7	0.00722155
	BMP10	0.00859272
	BPI	0.00859272
	BRF1	0.00859272
	BST1	0.00720161
	BTK	0.00899577
	C1QAC1QBC1QC	0.000881486
	C3_A	0.00356824
	C3_E	0.0158525
	C4AC4B	0.002428
	C4AC4B_A	0.0402696
	C5	0.00859272
	C5_A	0.0158321
	C7	0.00859272
	C8AC8BC8G	0.00101954
	CA1	0.00859272
	CA13	0.00859272
	CA2	0.00167
	CA4	0.00859272
	CA9	0.00859272
	CALR	0.00310385
	CAMK1D	0.00859272
	CAMK2A	0.00859272
	CAMK2B	0.00938826
	CAMK2D	0.00859272
	CAPN1CAPNS1	0.0142384
	CASP10	0.00865968
	CASP2	0.00517842
	CASP3	0.00859272
	CBX5	0.00859272
	CCL11	0.0158525
	CCL13	0.00859272
	CCL14	0.00909722
	CCL16	0.00754542
	CCL17	0.00859272
	CCL18	0.00720832
	CCL22	0.0158525
	CCL23	0.00859272
	CCL23_A	0.00640973
	CCL24	0.00859272
	CCL27	0.00859272
	CCL4L1	0.0158525
	CCL5	0.00859272
	CCL8	0.0318336
	CCNB1	0.00948834
	CD109	0.00859272
	CD163	0.00859272
	CD200	0.00859272
	CD200R1	0.00859272
	CD207	0.000872079
	CD209	0.0464046
	CD22	0.00859272
	CD226	0.00859272
	CD27	0.0296557
	CD300C	0.00859272
	CD36	0.00859272
	CD4	0.00859272
	CD40LG	0.00859272
	CD48	0.00859272
	CD80	0.000998988
	CD86	0.00137298
	CD97	0.00859272
	CDC2CCNB1	0.00859272
	CDC37	0.00859272
	CDH12	0.00859272
	CDH15	0.00859272
	CDK2CCNA2	0.00859272
	CDKN1B	0.00716555
	CDNF	0.0182411
	CDON	0.00859272
	CFC1	0.00938826
	CFD	0.00655284
	CFH	0.0318336
	CFI	0.00859272
	CFL1	0.00151272
	CGAFSHB	0.00352005
	CGALHB	0.00859272
	CHEK1	0.00859272
	CHEK2	0.00859272
	CHST2	0.00749725
	CHST6	0.00119919
	CKAP2	0.00295635
	CKB	0.0142384
	CLEC11A	0.00859272
	CLEC11A_A	0.00859272
	CLEC1B	0.00859272
	CLEC7A	0.00859272
	CLIC1	0.015419
	CLU	0.00695543
	CMA1	0.00859272
	CMPK1	0.00859272
	CNDP1	0.00286107
	CNDP2	0.00938826
	CNTF	0.00385625
	CNTN2	0.0100936
	CNTN4	0.00859272
	CNTN5	0.00859272
	COMMD7	0.00261267
	CPB2	0.00938826
	CRISP3	0.00859272
	CRLF1CLCF1	0.00859272
	CRP	0.00379201
	CRTAM	0.00859272
	CSF1	0.00859272
	CSF1R	0.00270582
	CSK	0.00318953
	CSNK2A1	0.0142384
	CSNK2A1CSNK2B	0.00859272
	CSNK2A2CSNK2B	0.0122986
	CST7	0.00859272
	CTF1	0.00859272
	CTGF	0.00859272
	CTSA	0.00859272
	CTSC	0.00859272
	CTSS	0.00859272
	CTSZ	0.00466846
	CXCL1	0.00859272
	CXCL10	0.00859272
	CXCL11	0.0158525
	CXCL3CXCL2	0.0318336
	CXCL5	0.00859272
	CXCL8	0.00859272
	DAPK2	0.00631308
	DBNL	0.01451
	DCN	0.00859272
	DCTN2	0.00859272
	DCTPP1	0.00728981
	DDC	0.00859272
	DHH	0.00859272
	DIABLO	0.00938826
	DKK1	0.00859272
	DKK3	0.00859272
	DLL4	0.00859272
	DMP1	0.00933636
	DNAJB1	0.00859272
	DNAJC19	0.00859272
	DPP7	0.00638946
	DSC3	0.0074958
	DSG2	0.0156353
	DUSP3	0.0123103
	DYNLL1	0.00859272
	DYNLRB1	0.0168782
	DYRK3	0.00859272
	ECM1	0.00121164
	EDA	0.00585276
	EEF1B2	0.00859272
	EFNA4	0.00859272
	EHMT2	0.00859272
	EIF4A3	0.00859272
	EIF4EBP2	0.0142384
	EIF4G2	0.00189699
	EIF5	0.0175625
	EIF5A	0.00636088
	ELANE	0.0310126
	ENG	0.0118175
	ENTPD1	0.00859272
	ENTPD3	0.00859272
	ENTPD5	0.00859272
	EPB41	0.0108093
	EPHA1	0.00859272
	EPHA2	0.00859272
	EPHA3	0.0311976
	EPHB6	0.0191842
	EPO	0.00160766
	EPOR	0.0158525
	EPS15L1	0.00859272
	ERAP1	0.00688088
	ERBB2	0.00859272
	ERBB3	0.00859272
	EREG	0.00859272
	ERP29	0.00947642
	ESAM	0.00185526
	ESD	0.0173446
	ESM1	0.0012165
	ESR1	0.00859272
	ETHE1	0.00915459
	F11	0.0158525
	F3	0.00236208
	F7	0.00859272
	F9	0.00859272
	F9_A	0.00859272
	FAM107A	0.00859272
	FAM107B	0.00859272
	FAP	0.0168124
	FASLG	0.00100892
	FCAR	0.000964737
	FCER2	0.00859272
	FCGR1A	0.00090433
	FCGR2B	0.00859272
	FCGR3B	0.0158525
	FCN1	0.00859272
	FCN2	0.00859272
	FCN3	0.00139149
	FCRL3	0.00859272
	FER	0.00918108
	FETUB	0.0333833
	FGAFGBFGG	0.00859272
	FGF1	0.0142384
	FGF10	0.0158525
	FGF16	0.00859272
	FGF17	0.00859272
	FGF19	0.0158525
	FGF2	0.0143326
	FGF20	0.00859272
	FGF23	0.0028918
	FGF4	0.00859272
	FGF5	0.00102722
	FGF6	0.00859272
	FGF7	0.00859272
	FGF8	0.00859272
	FGF8_A	0.00859272
	FGF9	0.00859272
	FGFR1	0.00859272
	FGFR2	0.0124437
	FGFR4	0.00859272
	FLT3	0.00859272
	FN1	0.00859272
	FOLH1	0.00859272
	FRZB	0.0155927
	FST	0.00859272
	FTH1FTL	0.00124782
	FUT3	0.00859272
	FUT5	0.00859272
	FYN	0.00859272
	GCKR	0.006533
	GDF11MSTN	0.00859272
	GDF2	0.00285404
	GDF5	0.00859272
	GDF9	0.00167313
	GDI2	0.0094868
	GFAP	0.00859272
	GFRA2	0.0238576
	GHR	0.0158525
	GNLY	0.00859272
	GP6	0.00859272
	GPC2	0.0109145
	GPC5	0.00859272
	GPI	0.0167608
	GPNMB	0.000976842
	GPT	0.0127042
	GRAP2	0.00271613
	GREM1	0.00859272
	GSK3AGSK3B	0.00859272
	GSTP1	0.00949124
	GZMA	0.0158525
	GZMB	0.00859272
	GZMH	0.00454263
	H2AFZ	0.0181403
	HAMP	0.00859272
	HAT1	0.00859272
	HAVCR2	0.00859272
	HBEGF	0.00859272
	HCK	0.00785765
	HDAC8	0.00859272
	HDGFRP2	0.00859272
	HGF	0.00859272
	HGFAC	0.00859272
	HIST1H1C	0.00859272
	HMGB1	0.011783
	HNRNPA2B1	0.00859272
	HP	0.00859272
	HPGD	0.0291869
	HPX	0.00138069
	HS6ST1	0.0028863
	HSD17B1	0.00122513
	HSD17B10	0.00859272
	HSP90AA1HSP90AB1	0.00510598
	HSPA1A	0.0149868
	HSPD1	0.0215721
	HTRA2	0.00859272
	Humanvirus	0.00678193
	IBSP	0.00859272
	ICAM1	0.00938826
	ICAM2	0.00859272
	ICAM3	0.00837017
	ICAM5	0.0277436
	ICOS	0.00275601
	ICOSLG	0.00651821
	IDE	0.0114242
	IDS	0.00859272
	IDUA	0.0013396
	IFNA2	0.00859272
	IFNL1	0.00859272
	IFNL2	0.0142384
	IGF2R	0.00274885
	IGFBP1	0.00859272
	IGFBP3	0.00101188
	IGFBP4	0.0158525
	IGFBP6	0.0304536
	IGFBP7	0.000658817
	IGHEIGK.IGL.	0.00859272
	IL10	0.00859272
	IL10RB	0.000978177
	IL11	0.00859272
	IL11RA	0.00859272
	IL12AIL12B	0.0158525
	IL12RB1	0.00167101
	IL12RB2	0.00859272
	IL13RA1	0.00859272
	IL16	0.00236171
	IL17A	0.0071793
	IL17B	0.0158525
	IL17F	0.00859272
	IL17RA	0.00859272
	IL17RB	0.0177631
	IL17RC	0.0464046
	IL17RD	0.00859272
	IL18R1	0.00859272
	IL18RAP	0.00859272
	IL19	0.0010803
	IL1A	0.00859272
	IL1B	0.00859272
	IL1R1	0.00859272
	IL1RAP	0.0142384
	IL1RAPL2	0.0142892
	IL1RL1	0.00859272
	IL1RL2	0.00859272
	IL2	0.00859272
	IL20RA	0.0158525
	IL22	0.00859272
	IL22RA1	0.0029787
	IL22RA2	0.0158525
	IL23R	0.00859272
	IL24	0.000916669
	IL25	0.0118183
	IL27EBI3	0.00859272
	IL27RA	0.00859272
	IL2RA	0.000521643
	IL2RG	0.00859272
	IL37	0.00590527
	IL3RA	0.00859272
	IL4R	0.0142384
	IL5RA	0.00859272
	IL6	0.00718747
	IL6R	0.00124439
	IL6ST	0.000435141
	IL7	0.00859272
	IL7R	0.00124872
	ING1	0.00859272
	INSR	0.00859272
	ITGA1ITGB1	0.00636722
	ITGAVITGB5	0.0142384
	JAG2	0.00457893
	JAK2	0.0141626
	JAM2	0.00859272
	JAM3	0.00859272
	KAT6A	0.0123074
	KIR2DL4	0.000904835
	KIR3DS1	0.00859272
	KIT	0.00859272
	KLK11	0.00859272
	KLK12	0.00859272
	KLK13	0.00859272
	KLK4	0.00859272
	KLK6	0.00100922
	KLK8	0.00859272
	KLRF1	0.00912827
	KLRK1	0.00859272
	KNG1	0.00859272
	KPNA2	0.00859272
	KPNB1	0.0078088
	KRAS	0.00859272
	KREMEN2	0.00859272
	KRT18	0.00859272
	LAG3	0.000472251
	LAMA1LAMB1LAMC1	0.00859272
	LAYN	0.00859272
	LCK	0.0104729
	LCORL	0.00101045
	LEPR	0.00374596
	LGALS2	0.00859272
	LGALS3	0.00859272
	LGALS3BP	0.00123987
	LGALS4	0.00859272
	LIFR	0.017766
	LILRB1	0.00768851
	LILRB2	0.00859272
	LMNB1	0.00859272
	LRP8	0.00859272
	LRPAP1	0.00570285
	LRRTM3	0.0109226
	LTA4H	0.00859272
	LTALTB	0.0142478
	LTBR	0.00859272
	LY86	0.0146391
	MAP2K1	0.0284112
	MAP2K2	0.00859272
	MAPK1	0.00664609
	MAPK11	0.0126735
	MAPK3	0.013608
	MAPK8	0.0118182
	MAPKAPK2	0.00859272
	MAPKAPK3	0.0354035
	MAPKAPK5	0.00859272
	MASP1	0.00859272
	MATK	0.00859272
	MATN3	0.0150491
	MBD4	0.00859272
	MBL2	0.00859272
	MDH1	0.0239589
	MDK	0.00779585
	MDM2	0.00859272
	MED1	0.00859272
	MEPE	0.00859272
	MET	0.015622
	METAP1	0.00660974
	METAP2	0.00198914
	MFRP	0.00859272
	MICB	0.000865154
	MIF	0.00859272
	MMEL1	0.00859272
	MMP1	0.0118055
	MMP12	0.0174571
	MMP14	0.0158525
	MMP16	0.00859272
	MMP17	0.00721848
	MMP3	0.00859272
	MMP7	0.00859272
	MPL	0.00859272
	MPO	0.0464046
	MRC1	0.0155918
	MRC2	0.00600424
	MSLN	0.00859272
	MSN	0.00859272
	MSR1	0.00859272
	MST1	0.010339
	MST1R	0.0464046
	NAAA	0.00859272
	NACA	0.00859272
	NAGK	0.00859272
	NAMPT	0.00238235
	NANOG	0.0109717
	NBL1	0.0230249
	NCK1	0.0194339
	NCR1	0.00862475
	NCR2	0.00101627
	NCR3	0.00859272
	NGF	0.00348217
	NID1	0.0426192
	NLGN4X	0.0318336
	NME1	0.00160493
	NME2	0.0318336
	NMT1	0.00783194
	NOTCH1	0.00948359
	NOTCH2	0.00859272
	NOTCH3	0.0116585
	NOV	0.00859272
	NPPA	0.00192294
	NR1D1	0.000663042
	NR3C1	0.00859272
	NRXN1	0.0150662
	NSFL1C	0.00859272
	NTF3	0.00859272
	NTF4	0.00859272
	NTN4	0.00859272
	NTRK1	0.00859272
	NTRK2	0.00859272
	NTRK3	0.00859272
	NUDCD3	0.00859272
	NXPH1	0.00859272
	OLFM4	0.0318336
	OLR1	0.00859272
	OMD	0.000883842
	P4HB	0.00859272
	PA2G4	0.00199708
	PAK3	0.00859272
	PAK6	0.00197701
	PAPPA	0.00938826
	PCSK7	0.00859272
	PDCD1LG2	0.00859272
	PDE4D	0.000999761
	PDE5A	0.00859272
	PDE7A	0.0158525
	PDGFA	0.00859272
	PDGFRB	0.00859272
	PDXP	0.00859272
	PEBP1	0.0464046
	PECAM1	0.00859272
	PF4	0.00859272
	PFDN5	0.0181655
	PGD	0.00940901
	PGF	0.0420896
	PGK1	0.00626352
	PGLYRP1	0.00859272
	PIK3CAPIK3R1	0.00662032
	PIK3CG	0.00859272
	PIM1	0.00473465
	PKM2	0.0442975
	PLA2G10	0.00859272
	PLA2G1B	0.012451
	PLA2G2A	0.0072423
	PLA2G2E	0.0321559
	PLA2G5	0.00859272
	PLAT	0.00859272
	PLAU	0.00859272
	PLCG1	0.00859272
	PLG	0.00859272
	PLG_A	0.00540415
	PLG_B	0.000978195
	PLK1	0.00728023
	POMC	0.0192744
	POMC_A	0.0464046
	PON1	0.00859272
	POSTN	0.00859272
	PPA1	0.0371476
	PPBP	0.00859272
	PPIA	0.00587144
	PPIB	0.00239906
	PPID	0.0135797
	PPIF	0.00859272
	PPP3CAPPP3R1	0.00938826
	PRDX1	0.00866623
	PRDX5	0.00096802
	PRKAA2PRKAB2PRKAG1	0.00859272
	PRKCB	0.0353613
	PRKCD	0.00151094
	PRKCI	0.00859272
	PRKCQ	0.00160645
	PROC	0.00859272
	PROC_A	0.0116455
	PROK1	0.00859272
	PRSS1	0.00285773
	PRSS2	0.00859272
	PRSS22	0.00219178
	PRSS3	0.0158525
	PRTN3	0.00859272
	PSMA1	0.0318336
	PSMA6	0.00859272
	PSMD7	0.00603511
	PSME3	0.0112167
	PSPN	0.00859272
	PTGS2	0.00135821
	PTH	0.00155385
	PTK2	0.00914001
	PTK6	0.0115179
	PTPN11	0.0318336
	PTPN2	0.00716236
	PTPN6	0.00629237
	RAC1	0.00480888
	RAD51	0.000445635
	RAN	0.00619522
	RASA1	0.00229389
	RB1	0.00517569
	RBP4	0.00859272
	RELT	0.00859272
	RET	0.00859272
	RETN	0.0124189
	RGMB	0.00859272
	ROBO3	0.00859272
	ROR1	0.00708981
	RPS27A	0.00914114
	RPS3	0.00798293
	RPS6KA3	0.00691735
	RPS6KA5	0.00859272
	RPS7	0.00717013
	RPSA	0.00751475
	RSPO2	0.00859272
	RTN4R	0.00869408
	S100A9	0.00586713
	SBDS	0.00859272
	SCARB2	0.00859272
	SCARF1	0.00159934
	SCARF2	0.0282306
	SELE	0.00859272
	SELL	0.01501
	SELP	0.00953204
	SERPINA1	0.00859272
	SERPINA3	0.00859272
	SERPINA4	0.0142271
	SERPINA5	0.00854524
	SERPINA6	0.00859272
	SERPINA7	0.00859272
	SERPINC1	0.00938826
	SERPINE1	0.0158525
	SERPINF2	0.00100408
	SEZ6L2	0.00859272
	SFTPD	0.00780304
	SGTA	0.0028655
	SHBG	0.0217411
	SHC1	0.00859272
	SIGLEC1	0.0158525
	SIGLEC14	0.0158525
	SIGLEC6	0.000541207
	SIGLEC7	0.00859272
	SIGLEC9	0.00859272
	SIRT2	0.0136897
	SLAMF6	0.00587837
	SLAMF7	0.00132558
	SMPDL3A	0.00859272
	SOD1	0.00859272
	SPHK1	0.00859272
	SPHK2	0.0267342
	SPINT1	0.00859272
	SPINT2	0.0215721
	SPOCK1	0.0132774
	SPTAN1	0.0296584
	SRC	0.00256692
	SSRP1	0.00859272
	SST	0.00102437
	STAB2	0.00859272
	STIP1	0.00814386
	STK16	0.00859272
	STX1A	0.00141875
	SYNCRIP	0.00859272
	TACSTD2	0.00859272
	TBK1	0.00859272
	TBP	0.00859272
	TDGF1	0.00859272
	TEK	0.00859272
	TFF3	0.0142384
	TFPI	0.00951502
	TGFB1	0.00859272
	TGFB2	0.00859272
	TGFB3	0.00859272
	TGFBR2	0.00859272
	THBS1	0.00859272
	THBS4	0.0464046
	TIMP1	0.0142384
	TK1	0.00859272
	TLR2	0.0108331
	TLR4LY96	0.0010371
	TMPRSS15	0.00522078
	TNC	0.00859272
	TNFAIP6	0.0142478
	TNFRSF10A	0.00539169
	TNFRSF11A	0.00859272
	TNFRSF11B	0.00859272
	TNFRSF12A	0.00110941
	TNFRSF13B	0.00859272
	TNFRSF14	0.00284263
	TNFRSF17	0.00859272
	TNFRSF18	0.00859272
	TNFRSF1B	0.0175466
	TNFRSF21	0.00951965
	TNFRSF25	0.00859272
	TNFRSF8	0.00859272
	TNFRSF9	0.0158525
	TNFSF11	0.00859272
	TNFSF13B	0.015526
	TNFSF14	0.00273445
	TNFSF15	0.00859272
	TNFSF18	0.00859272
	TNFSF4	0.0158525
	TNFSF8	0.00859272
	TNFSF9	0.00859272
	TNNI3	0.00514064
	TOP1	0.00859272
	TPM1	0.00356864
	TPM2	0.00859272
	TPO	0.00859272
	TPSB2	0.00859272
	TPT1	0.01231
	TXNDC12	0.00859272
	TYK2	0.00859272
	TYRO3	0.00859272
	UBE2I	0.00719807
	UBE2L3	0.00859272
	UBE2N	0.0100886
	UCHL1	0.0464046
	UFC1	0.00358488
	UFM1	0.00218966
	ULBP1	0.013158
	ULBP2	0.00720485
	ULBP3	0.00859272
	UNC5C	0.00154911
	UNC5D	0.00896566
	VEGFA_A	0.00124148
	VEGFC	0.00859272
	VIP	0.0158525
	VTA1	0.00780852
	VWF	0.032114
	WISP1	0.00839715
	XCL1	0.00859272
	XPNPEP1	0.0318336
	XRCC6	0.00677658
	YES1	0.00533197
	YWHABYWHAEYWHAGYWHAHYWHAQYWHAZSFN	0.00859272
	ZAP70	0.00916146
